# Supplementary material for: Serologic, Virologic and Pathologic Features of Cats with Naturally Occurring Feline Infectious Peritonitis Enrolled in Antiviral Clinical Trials
Source: Viruses. 2024 Mar 17;16(3):462. doi: 10.3390/v16030462 (PMC10975727; doi:10.3390/v16030462)
Supplement: Supplementary file 1 [file viruses-16-00462-s001.zip]

Archive with 1 entries (1 files):
- viruses-2865060-supplementary.xlsx
