# Supplementary material for: Serologic, Virologic and Pathologic Features of Cats with Naturally Occurring Feline Infectious Peritonitis Enrolled in Antiviral Clinical Trials
Source: Viruses. 2024 Mar 17;16(3):462. doi: 10.3390/v16030462 (PMC10975727; doi:10.3390/v16030462)
Supplement: Supplementary file 1 [file viruses-16-00462-s001.zip › viruses-2865060-supplementary.xlsx]

## Sheet: Sheet1
				V= virology	R= remission
				P= pathology	D= dead
				S=serology
	Cat ID	Cat Name	AV Trial	Data	fate
	1		none	V/P	D
	2		none	V/P	D
	3		none	V/P	D
	4		IV	V/P	D
	5		IV	V/P	D
	6		II	V/P/S	D
	7		II	V/P/S	D
	8		II	V/P/S	D
	9		III	V/P/S	D
	10		III	V/P/S	D
	11		I	V/P/S	D
	12		III	V/P/S	D
	13		II	V/P	D
	14		I	V/S	R
	15		I	V/S	R
	16		II	V/S	R
	17		I	V/S	R
	18		I	V/S	R
	19		I	V/S	R
	20		I	V/S	R
	21		I	V	R
	22		I	V/S	R
	23		I	V/S	R
	24		I	V/S	R
	25		I	V	R
	26		none	V	R
	27		IV	V	R
	28		IV	V	R
	29		IV	V	R
	30		II	V	D
	31		II	V	D
	32		II	V	R
	33		II		D
	34		II	V	R
	35		II	V	R
	36		II		D
	37-53		III		R
	54-60		II		R
